# Supplementary material for: Academic Freedom as a Defensive Right
Source: Hague J Rule Law. 2023 Jan 9;15(1):161–90. doi: 10.1007/s40803-022-00188-4 (PMC9828371; doi:10.1007/s40803-022-00188-4)
Supplement: Supplementary file 1 — Supplementary file1 (XLSX 16 KB) [file 40803_2022_188_MOESM1_ESM.xlsx]

## Sheet: Arkusz1
			A. protects the individual from unjustified interference 1=yes, 0=no	B. cases relate to the direct violation of academic freedom, 1=yes, 0=no
German	1973	BVerfGE 35/79, Judgment, 29 May 1973	1	1
German	1978	333/75, Beschluss vom 1 März 1978	0	1
German	1994	Beschluss vom 11. Januar 1994 - 1 BvR 434/87	0	1
German	1995	Beschluss vom 31. Mai 1995 -- 1 BvR 1379/94	0	1
German	1996	Beschluss vom 24. April 1996 - 1 BvR 712/86	0	0
German	1997	BVerfG, Urteil des Ersten Senats vom 08. Juli 1997 - 1 BvR 1621/94	0	0
German	2000	Beschluss vom 20. März 2000 - 1 BvR 1834/97	0	1
German	2002	Beschluss vom 11. November 2002 - 1 BvR 2145/01	0	0
German	2004	BVerfGE 911/00, Judgment, 26 October 2004	1	0
German	2007	Beschluss vom 07. August 2007 - 1 BvR 2667/05	0	0
German	2008	BVerfG 462/06, Judgment, 28 October 2008	1	1
German	2010	Beschluss vom 13. April 2010 - 1 BvR 216/07	0	1
German	2010	Beschluss vom 20. Juli 2010 - 1 BvR 748/06	1	1
German	2012	Beschluss vom 08. Mai 2012 - 1 BvR 1065/03	0	0
German	2014	Beschluss des Ersten Senats vom 24. Juni 2014 - 1 BvR 3217/07	1	0
German	2014	Beschluss vom 22. Dezember 2014 - 1 BvR 1553/14	0	0
German	2014	Beschluss vom 03. September 2014 - 1 BvR 1195/14	1	1		9
German	2015	Beschluss vom 12. Mai 2015 - 1 BvR 1501/13	1	0
German	2015	Beschluss vom 26. Juni 2015 - 1 BvR 2218/13	1	0
German	2016	Beschluss vom 17. Februar 2016 - 1 BvL 8/10	1	0
German	2016	BVerfG, Beschluss der 3. Kammer des Ersten Senats vom 28. Juni 2016	0	0
German	2017	BVerfG, Urteil vom 19. Dezember 2017 - 1 BvL 3/14	0	0
Hungary	1994	34/1994. (VI. 24.) AB határozat	1	0
Hungary	2005	41/2005. (X. 27.) AB határozat	0	1
Hungary	2006	39/2006. (IX. 27.), AB határozat	0	1
Hungary	2018	3199/2018 (VI. 21.) AB határozat	0	1
Hungary	2021	3319/2021 (VII. 6.) AB határozat	0	1
Hungary	2021	21/2021. (VI. 22.) AB határozat	1	1
Hungary	2021	28/2021. (XI. 5.) AB határozat	1	1		6
Poland	2000	Wyrok Trybunału Konstytucyjnego z 8 listopada 2000 r., sygn. SK 18/99, OTK ZU nr 7/2000, poz. 258, pkt 1	0	0
Poland	2006	Wyrok Trybunału Konstytucyjnego z dnia 7 lutego 2006 r., sygn. akt SK 45/04 (OTK ZU nr 2/A/2006, poz. 15)	1	0
Poland	2007	Wyrok Trybunału Konstytucyjnego z dnia 11 maja 2007 r, sygn. akt K 2/07 (OTK ZU 5A/2007, poz. 48).	0	1
Poland	2008	Wyrok Trybunału Konstytucyjnego z dnia 25 listopada 2008 r., sygn. akt K 5/08 (OTK ZU 9A/2008, poz. 159).	0	1		2
Poland	2009	Wyrok Trybunału Konstytucyjnego z dnia 28 kwietnia 2009 r., Sygn. akt K 27/07 (OTK ZU 4A/2009, poz. 54).	0	0
Poland	2012	Wyrok Trybunału Konstytucyjnego z dnia 12 kwietnia 2012 r., sygn. akt. K 30/10 (OTK ZU 4A/2012, poz. 39)	1	0
Portugal	1990	Acórdão Tribunal Constitucional 169/1990, de 30 de Maio	0	0
Portugal	2007	Acórdão Tribunal Constitucional 353/2007, de 12 de Junho	0	0
Portugal	2008	Acórdão Tribunal Constitucional 491/2008, de 7 de Outubro	1	0
Portugal	2010	Acórdão Tribunal Constitucional 248/2010, de 19 de Julho	1	0
Spain	1981	Tribunal Constitucional. STC 5/1981, de 13 de febrero de 1981	0	1
Spain	1985	AUTO 888/1985, de 11 de diciembre de 1985	0	1
Spain	1987	Tribunal Constitucional. STC 26/1987, 27 de febrero de 1987	1	0
Spain	1989	Tribunal Constitucional. STC 55/1989, 23 de febrero de 1989	1	0
Spain	1989	AUTO 457/1989, de 18 de septiembre de 1989	1	1
Spain	1990	Tribunal Constitucional. STC 106/1990, 6 de junio de 1990	1	0
Spain	1991	Tribunal Constitucional. STC 187/1991, 3 de octubre de 1991	1	0
Spain	1992	AUTO 42/1992, de 12 de febrero	1	1
Spain	1992	Tribunal Constitucional. STC 217/1992, 1 de diciembre de 1992	1	1
Spain	1993	Tribunal Constitucional. STC 212/1993, 28 de junio de 1993	1	0
Spain	1994	Tribunal Constitucional. STC 127/1994, de 5 de mayo de 1994	0	0
Spain	1994	Tribunal Constitucional. STC 156/1994, 23 de mayo de 1994	1	0
Spain	1996	Tribunal Constitucional. STC 106/1996, de 12 de junio 1996	0	0
Spain	1996	Tribunal Constitucional. STC 179/1996, 12 de noviembre de 1996	0	1
Spain	1997	Tribunal Constitucional. STC 75/1997, de 21 de abril de 1997	1	0
Spain	2002	AUTO 73/2002, de 6 de mayo de 2002	1	0		6
Spain	2003	Tribunal Constitucional. STC 101/2003, de 2 de junio de 2003	0	0
Spain	2004	AUTO 49/2004, de 13 de febrero de 2004	1	0
Spain	2004	AUTO 423/2004, 4 de noviembre de 2004	0	0
Spain	2005	Tribunal Constitucional. STC 47/2005, de 3 de marzo de 2005	1	0
Spain	2011	Tribunal Constitucional. STC 183/2011, de 21 de noviembre de 2011	1	0
Spain	2011	Tribunal Constitucional. STC 206/2011, de 19 de diciembre de 2011	1	0
Spain	2012	Tribunal Constitucional. STC 192/2012, de 29 de octubre de 2012	1	0
Spain	2012	Tribunal Constitucional. STC 223/2012, de 29 de noviembre de 2012	1	0
Spain	2013	Tribunal Constitucional. STC 131/2013, de 5 de junio de 2013	1	0
Spain	2013	Tribunal Constitucional. STC 134/2013, de 6 de junio de 2013	0	0
Spain	2013	Tribunal Constitucional. STC 141/2013, de 11 de julio de 2013	1	0
Spain	2013	Tribunal Constitucional. STC 158/2013, de 26 de septiembre de 2013	0	0
Spain	2013	Tribunal Constitucional. STC 159/2013, de 26 de septiembre de 2013	0	0
Spain	2013	Tribunal Constitucional. STC 160/2013, de 26 de septiembre de 2013	0	0
Spain	2014	Tribunal Constitucional. STC 87/2014, de 29 de mayo de 2014	1	0
Spain	2014	Tribunal Constitucional. STC 107/2014, de 26 de junio de 2014	0	0
Spain	2015	Tribunal Constitucional. STC 176/2015, de 22 de julio de 2015	1	0
Spain	2016	Tribunal Constitucional. STC 26/2016, de 18 de febrero de 2016	1	0
Spain	2016	Tribunal Constitucional. STC 44/2016, de 14 de marzo de 2016	1	0
Spain	2018	Tribunal Constitucional. STC 44/2016, 141/2018, de 20 de diciembre	0	0
Spain	2019	Tribunal Constitucional. STC 74/2019, de 22 de mayo	0	0
Spain	2020	Tribunal Constitucional. STC 142/2020, de 19 de octubre	0	0
			39	23
Belgium	2004	Arrêt n° 7/2004 du 21 janvier 2004	0	0
Belgium	2005	Arrêt n° 44/2005 du 23 février 2005	0	0
Belgium	2005	Arrêt n° 154/2005 du 20 octobre 2005	0	1
Belgium	2005	Arrêt n° 165/2005 du 16 novembre 2005	0	0
Belgium	2005	Arrêt n° 167/2005 du 23 novembre 2005	1	1
Belgium	2006	Arrêt n° 2/2006 du 11 janvier 2006	0	0
Belgium	2009	Arrêt n° 157/2009 du 13 octobre 2009	0	0
Belgium	2010	Arrêt n° 39/2010 du 22 avril 2010	0	0
Belgium	2011	Arrêt n° 155/2011 du 13 octobre 2011	0	0
Belgium	2012	Arrêt n° 59/2012 du 3 mai 2012	0	0
Belgium	2014	Arrêt n°2/2014 du 16 janvier 2014	0	0
Belgium	2016	Arrêt n° 53/2016 du 21 avril 2016	0	0
Belgium	2017	Arrêt n° 57/2017 du 18 mai 2017	0	0
Czechia	1994	Ústavní soud České republiky, 17. Květen 1994, Pl.ÚS 36/93	0	0
Czechia	2006	Ústavní soud České republiky, 27. Září 2006, IV.ÚS 211/06.1	0	1
Czechia	2007	Ústavní soud České republiky, 30. Leden 2007, IV.ÚS 345/06	0	0
Czechia	2008	Ústavní soud České republiky, 13. Března 2008, Pl.ÚS 25/07	0	0
Czechia	2017	Ústavní soud České republiky, 13. září 2017, III.ÚS 3393/15	1	1
France	1984	Décision n° 83-165 DC du 20 janvier 1984	0	0
France	1993	Décision n° 93-322 DC du 28 juillet 1993	1	0
France	1999	Décision n° 99-414 DC du 8 juillet 1999	0	0
France	2015	Décision n° 2015-465 QPC du 24 avril 2015	0	0
Italy	1972	Corte Costituzionale. Sentenza n. 143/1972 del 6 luglio 1972.	1	0
Italy	1982	Corte Costituzionale. Sentenza n. 218/1982 del 2 dicembre 1982	0	0
Italy	1988	Corte Costituzionale. Sentenza n. 1017/1988 del 26 ottobre 1988 (G. U. del 16.11.1988)	0	0
Italy	1998	Corte Costituzionale. Sentenza n. 383/1998 del 23 novembre 1998	0	0
Italy	2004	Corte Costituzionale. Sentenza n. 166/2004 del 7 giugno 2004	0	1
Italy	2017	Corte Costituzionale. Sentenza n. 42/2017 del 21 febbraio 2017	0	1
			4	6
